# Supplementary material for: Characterization of the pathoimmunology of necrotizing enterocolitis reveals novel therapeutic opportunities
Source: Nat Commun. 2020 Nov 13;11:5794. doi: 10.1038/s41467-020-19400-w (PMC7666196; doi:10.1038/s41467-020-19400-w)
Supplement: Supplementary file 3 — Source Data [file 41467_2020_19400_MOESM3_ESM.xlsx]

## Sheet: Figure 2a
Figure 2a
Time (hr)	WT NEC	IL-37tg NEC	Dam-fed			Stats
26	1		0	0 = survived		Log-rank (Mantel-Cox) test
26	1		0	1 = died		Chi square	6.084
54	1		0			df	1
54	1		0			P value	0.0136
57	1		0
72	0		0
72	0		0
72	0		0
57		1	0
72		0	0
72		0	0
72		0	0
72		0	0
72		0	0
72		0	0
72		0	0
72		0	0
72		0	0

## Sheet: Figure 2b
Figure 2b
Time (hr)	WT NEC 1	WT NEC 2	WT NEC 3	WT NEC 4	WT NEC 5	WT NEC 6	WT NEC 7	WT NEC 8	IL-37tg NEC 1	IL-37tg NEC 2	IL-37tg NEC 3	IL-37tg NEC 4	IL-37tg NEC 5	IL-37tg NEC 6	IL-37tg NEC 7	IL-37tg NEC 8	IL-37tg NEC 9	IL-37tg NEC 10
0	0	0	0	0	0	0	0	0	0	0	0	0	0	0	0	0	0	0
3	-1.37	-3.053	0	0	-1.389	-1.575	0	0	0.8	-0.699	-0.826	-4.96454	-1.51515	-2.14286	-3.45	-2.16	-2.88	-3.97
6	-1.37	-5.344	0	1.911	-1.389	-1.575	-1.43885	0	-0.8	-2.098	0.826	-3.5461	-1.51515	-5	-5.52	-3.6	-5.76	-4.76
9	0	-2.29	1.37	3.822	-2.083	-0.787	0	0.763359	-0.8	0	1.653	-1.41844	-3.78788	-3.57143	-3.45	-2.88	-5.04	-4.76
12	0.685	-0.763	2.74	0	-3.472	-0.787	1.43885	3.05343	0	0.699	1.653	1.41844	-1.51515	-1.42857	-2.76	-1.44	-3.6	-3.17
15	2.055	0.763	4.11	1.274	-2.083	-0.787	3.59712	3.81679	0.8	0.699	3.306	4.96454	3.0303	1.42857	-2.07	0	-1.44	-2.38
18	3.425	4.58	4.11	3.822	-2.083	7.087	3.59712	5.34351	4.8	2.098	3.306	6.38298	6.06061	3.57143	-1.38	0.72	0	-0.79
21	7.534	6.87	4.11	5.096	-1.389	6.299	6.47482	5.34351	8	4.196	6.612	10.6383	7.57576	6.42857	0	0.72	1.44	-0.79
24	2.055	1.527	-0.685	3.822	-8.333		7.91367	6.87023	8	2.797	6.612	12.766	9.84849	9.28571	-0.69	1.44	1.44	0
27	4.11	0	-0.685	2.548			9.35252	9.1603	7.2	5.594	8.264	11.3475	12.1212	10	0.69	4.32	4.32	3.17
30	4.795	0	-1.37	1.911			6.47482	9.92366	10.4	4.895	8.264	8.51064	14.3939	12.8571	5.52	7.91	6.47	4.76
33	6.849	3.053	-1.37	-6.369			5.7554	10.687	7.2	3.497	9.091	5.67376	14.3939	12.1429	3.45	8.63	6.47	5.56
36	4.795	0	-4.11	-5.732			8.63309	12.9771	1.6	4.196	9.917	9.92908	18.1818	15	2.76	3.6	5.76	3.97
39	4.795	1.527	-2.055	-6.369			7.19424	12.9771	4	3.497	8.264	11.3475	19.697	15.7143	2.76	3.6	4.32	3.97
42	3.425	0	0	-7.006			11.5108	12.9771	4.8	4.196	7.438	4.96454	18.9394	15.7143	3.45	2.16	3.6	3.17
45	2.055	-5.344	0	-6.369			12.2302	9.1603	4.8	6.294	5.785	7.80142	17.4242	15.7143	4.83	4.32	4.32	3.97
48	0	-3.817	-4.795	-6.369			16.5468	10.687	0.8	3.497	5.785	5.67376	16.6667	13.5714	4.83	4.32	2.88	3.97
51	-0.685	-7.634	-4.795	-6.369			18.705	13.7405	2.4	4.895	5.785	7.0922	9.09091	12.1429	7.59	7.19	6.47	7.94
54	-0.685	-6.87	-2.74				14.3885	12.2137	0	4.196	4.959	6.38298	7.57576	7.85714	6.9	8.63	7.19	12.7
57	2.055		-5.479				17.2662	13.7405	-3.2	4.895	3.306	8.51064	9.09091	8.57143	1.38	11.51	8.63	12.7
60	-2.055						17.2662	16.7939		3.497	4.132	10.6383	6.81818	8.57143	-1.38	5.76	3.6	7.94
63	-2.055						15.1079	17.5572		4.895	5.785	11.3475	7.57576	10	-4.14	5.04	3.6	3.17
66	0.685						15.8273	19.084		4.895	4.959	14.1844	6.81818	13.5714	-2.07	5.76	5.04	3.97
69	-0.685						11.5108	16.0305		4.895	5.785	15.6028	9.09091	9.28571	-1.38	4.32	1.44	3.17
72	-2.055						12.9496	14.5038		5.594	7.438	17.7305	13.6364	7.14286	-1.38	5.04	2.88	3.17

## Sheet: Figure 2e
Figure 2e
Ileus		Hematochezia		Diarrhea			Stats (Ileus)
WT NEC	IL-37tg NEC	WT NEC	IL-37tg NEC	WT NEC	IL-37tg NEC		Student's t-test (two-tailed); WT NEC vs IL-37tg NEC
2	0	3	0	3	0		P value	0.0138
1.5	0	0.5	0	0	0		df	14
1	0	1	1	0	0		t	2.815
0.5	0	2	0	0	0		Difference between means	1.188
0	0	1	0	0	0		95% CI of difference of means	(0.283-2.092)
1	1	0	0	2	1
3	0.5	0	0	2	1		Stats (Hematochezia)
3	1	0.5	0	2	1		Mann Whitney U test (two-tailed); WT NEC vs IL-37tg NEC
							P value	0.038
							Mann Whitney U	12

## Sheet: Figure 2f
Figure 2f
Duodenum		Jejunum		Ileum			Stats (jejunum)
WT NEC	IL-37tg NEC	WT NEC	IL-37tg NEC	WT NEC	IL-37tg NEC		Student's t-test (two-tailed); WT NEC vs IL-37tg NEC
2.5	1.5	3	1.5	3	1.5		P value	0.0119
2.5	0.75	2	0	1	0.75		df	19
3	1.25	1.5	1	3	0.5		t	2.781
0.75	0	1	0	1	0.5		Difference between means	0.757
0.75	1.25	1.5	1.5	1	1.5		95% CI of difference of means	(0.187-1.327)
0.5	1	0.5	0.75	0.5	0.5
3	1	1.75	0.25	1.25	0.5
1	0.75	1	0.75	1	0.5

## Sheet: Figure 2h
Figure 2h
					Stats
WT dam-fed	WT NEC	IL-37tg dam-fed	IL-37tg NEC		Non-parametric two sample t test (10,000 Monte Carlo permutations). WT dam-fed vs WT NEC
2.30674	2.29724	2.12563	2.43469		df	13
2.42957	2.23638	2.12227	2.60009		t	3.0646
2.3434	2.51801	2.22836	2.68015		P value	0.048
2.20644	0.95233	1.77767	2.52046
2.26893	0.420939	1.57461	0.439689
2.59177	0.452781	2.72133	0.408982
3.22891		2.14734	2.17761
3.00345		2.12223	2.07329
3.89411		4.78938	2.47063
			2.9496

## Sheet: Figure 2i
Figure 2i
Duodenum		Jejunum		Ileum			Stats
NEC + vehicle	NEC + recIL-37	NEC + vehicle	NEC + recIL-37	NEC + vehicle	NEC + recIL-37		Mann-Whitney U test (two-tailed). NEC + vehicle vs NEC + recIL-37 (jejunum)
3	3	3	2	2	1		P value	0.04
3	3	3	1.25	3	1		Mann-Whitney U	26.5
1.25	0.5	1.25	1.25	0.75	1.25
3	2.75	3	1	0.75	2.25
1.25	1.25	1.25	1.25	1.25	0.5
2.75	1	3	1.25	1.25	1.25
2.75	1	1.25	0.75	0.75	0.75
0.75	0.75	1	0.75	0.5	0.75
2	0.75	1.25	0.75	1	1.25
3		2		0.5
1		1.25		2.75
		1		0.75

## Sheet: Figure 3a
Figure 3a
Jejunum				Ileum					Stats (jejunum)
WT dam-fed	IL37tg dam-fed	WT NEC	IL37tg NEC	WT dam-fed	IL37tg dam-fed	WT NEC	IL37tg NEC		One-way ANOVA on ranks (WT/IL-37tg dam-fed, WT NEC, IL-37tg NEC)
882.74	1945.86	1086.46	1481.05	1813.93	3441.54	1516.5	1616.41		P value	0.013
2151.78	0	2901.3	1471.93	966.27	0	2158.98	1486.25		df	2
1526.11	0	5827.61	3427.71	1419.3	986.96	5925.72	0		H	8.678
	0	46935	4311.38		0	19498.2	1626.72		Dunn's test; WT NEC vs WT/IL-37tg dam-fed*
		11632.5	723.06			3480.62	0		P value	0.01
		4089.36	7805.68			1237.14	4907.72		Diff of ranks	10.268
		3239.83	842.35			3358.59	571.84
		6091.15	1352.24			2451.17	853.22		*see Methods

## Sheet: Figure 3b
Figure 3b
Jejunum				Ileum					Stats (jejunum)		Stats (ileum)
WT dam-fed	IL37tg dam-fed	WT NEC	IL37tg NEC	WT dam-fed	IL37tg dam-fed	WT NEC	IL37tg NEC		One-way ANOVA on ranks (WT/IL-37tg dam-fed, WT NEC, IL-37tg NEC)		One-way ANOVA on ranks (WT/IL-37tg dam-fed, WT NEC, IL-37tg NEC)
4612.01	2732.4	4632.14	794.87	3959.27	4289.37	7521.91	317.94		P value	0.002	P value	0.037
7897.85	1414.11	4886.57	5936.06	1907.58	1309.89	1189.97	4461.82		df	2	df	2
1249.74	1574.74	6470.44	2344.94	1735.2	0	13968.8	2037.99		H	12.506	H	6.568
	5472.1	108808	2342.24		1305.79	41985.7	1436.28		Dunn's test; WT NEC vs WT/IL-37tg dam-fed		Dunn's test; WT NEC vs IL-37tg NEC
		12051.1	787.17			12828.3	931.99		P value	0.047	P value	0.037
		15465.6	679.4			5140.91	1063.71		Diff of ranks	8.482	Diff of ranks	8.5
		11128.2	1956.04			468.86	608.26		Dunn's test; WT NEC vs IL-37tg NEC
		21583.8	2031.58			15843.2	512.07		P value	0.002
									Diff of ranks	11.625

## Sheet: Figure 3c
Figure 3c
Jejunum				Ileum					Stats (ileum)
WT dam-fed	IL37tg dam-fed	WT NEC	IL37tg NEC	WT dam-fed	IL37tg dam-fed	WT NEC	IL37tg NEC		One-way ANOVA (WT/IL-37tg dam-fed, WT NEC, IL-37tg NEC)
0	463.15	303.51	0	68.27	0	347.56	0		P value	0.031
0	0	1010.48	0	255.65	0	179.46	137.11		df	2
1146.2	484.07	1060.04	0	176.78	182.02	2006.24	943.19		F	4.151
	0	4914.73	200.26		0	1697.38	151.03		Student-Newman-Keuls; WT NEC vs WT/IL-37tg dam-fed
		2998.87	400.73			2030.24	808.65		P value	0.027
		0	578.22			301.1	737.94		Diff of means	806.69
		502.38	0			177.15	299.24
		506.56	253.76			494.64	0

## Sheet: Figure 3d
Figure 3d
					Stats
WT dam-fed	IL-37tg dam-fed	WT NEC	IL-37tg NEC		One-way ANOVA (WT/IL-37tg dam-fed, WT NEC, IL-37tg NEC)
282.5	0	7683.96	604.865		P value	0.048
8007.5	0	7406.42	5240.34		df	2
2027.5	2522.5	3343.57	2365.7		F	4.05
		8073.31	1923.87		Student-Newman-Keuls; WT NEC vs WT/IL-37tg dam-fed
					P value	0.051
					Diff of means	4486.82

[truncated: 103 more sheets: Figure 3e, Figure 3f, Figure 3g, Figure 3h, Figure 3i, Figure 3j, Figure 3k, Figure 3l, Figure 3m, Figure 3n, Figure 3o, Figure 4b, Figure 4c, Figure 4e, Figure 4g, Figure 4h, Figure 5a, Figure 5c, Figure 5d, Figure 5e …]
